# Supplementary material for: Adipose‐derived mesenchymal stem cells differentiate into pancreatic cancer‐associated fibroblasts in vitro
Source: FEBS Open Bio. 2020 Oct 9;10(11):2268–81. doi: 10.1002/2211-5463.12976 (PMC7609785; doi:10.1002/2211-5463.12976)
Supplement: Supplementary file 2 — Table S1. Gene list of cluster M in k‐means clustering. [file FEB4-10-2268-s002.xlsx]

## Sheet: Gene list
Supplementary Table 1. Gene list of cluster M in k-means clustering
Ensemble ID	Gene symbol
ENSG00000006016	CRLF1
ENSG00000026559	KCNG1
ENSG00000039068	CDH1
ENSG00000047936	ROS1
ENSG00000049192	ADAMTS6
ENSG00000065534	MYLK
ENSG00000075275	CELSR1
ENSG00000087494	PTHLH
ENSG00000095752	IL11
ENSG00000096696	DSP
ENSG00000100234	TIMP3
ENSG00000100558	PLEK2
ENSG00000101096	NFATC2
ENSG00000101115	SALL4
ENSG00000101210	EEF1A2
ENSG00000105376	ICAM5
ENSG00000105509	HAS1
ENSG00000105664	COMP
ENSG00000106003	LFNG
ENSG00000106366	SERPINE1
ENSG00000106537	TSPAN13
ENSG00000107796	ACTA2
ENSG00000111087	GLI1
ENSG00000113645	WWC1
ENSG00000114270	COL7A1
ENSG00000114315	HES1
ENSG00000115884	SDC1
ENSG00000117318	ID3
ENSG00000120708	TGFBI
ENSG00000122641	INHBA
ENSG00000123500	COL10A1
ENSG00000123843	C4BPB
ENSG00000124225	PMEPA1
ENSG00000125740	FOSB
ENSG00000127124	HIVEP3
ENSG00000128342	LIF
ENSG00000128655	PDE11A
ENSG00000130176	CNN1
ENSG00000131620	ANO1
ENSG00000132031	MATN3
ENSG00000133216	EPHB2
ENSG00000134198	TSPAN2
ENSG00000135074	ADAM19
ENSG00000135636	DYSF
ENSG00000136167	LCP1
ENSG00000137868	STRA6
ENSG00000138623	SEMA7A
ENSG00000139211	AMIGO2
ENSG00000140416	TPM1
ENSG00000142623	PADI1
ENSG00000144057	ST6GAL2
ENSG00000145040	UCN2
ENSG00000147852	VLDLR
ENSG00000153976	HS3ST3A1
ENSG00000155011	DKK2
ENSG00000156453	PCDH1
ENSG00000158008	EXTL1
ENSG00000158050	DUSP2
ENSG00000158859	ADAMTS4
ENSG00000162849	KIF26B
ENSG00000163453	IGFBP7
ENSG00000163898	LIPH
ENSG00000164106	SCRG1
ENSG00000164161	HHIP
ENSG00000166145	SPINT1
ENSG00000167178	ISLR2
ENSG00000167642	SPINT2
ENSG00000168334	XIRP1
ENSG00000169067	ACTBL2
ENSG00000170558	CDH2
ENSG00000170745	KCNS3
ENSG00000171345	KRT19
ENSG00000171617	ENC1
ENSG00000172575	RASGRP1
ENSG00000173110	HSPA6
ENSG00000173376	NDNF
ENSG00000178776	C5orf46
ENSG00000179772	FOXS1
ENSG00000182667	NTM
ENSG00000184292	TACSTD2
ENSG00000187243	MAGED4B
ENSG00000187583	PLEKHN1
ENSG00000189052	CGB5
ENSG00000196337	CGB7
ENSG00000198959	TGM2
ENSG00000204176	SYT15
ENSG00000230838	LINC01614
ENSG00000233818
ENSG00000234840	LINC01239
ENSG00000240583	AQP1
ENSG00000259075	POC1B-GALNT4
ENSG00000264230	ANXA8L1
ENSG00000265190	ANXA8
ENSG00000272398	CD24
ENSG00000275993	SIK1B
ENSG00000277758
ENSG00000283162
ENSG00000284776
ENSG00000285294	LINC00842
